# Supplementary material for: The Influence of Printing Orientation on the Properties of 3D-Printed Polymeric Provisional Dental Restorations: A Systematic Review and Meta-Analysis
Source: J Funct Biomater. 2025 Jul 31;16(8):278. doi: 10.3390/jfb16080278 (PMC12387784; doi:10.3390/jfb16080278)
Supplement: Supplementary file 1 [file jfb-16-00278-s001.zip]

Archive with 3 entries (3 files):
- Supplementary file 1.pdf
- Supplementary file 2 PRISMA 2020 abstract checklist.pdf
- supplementary file 3 PRISMA 2020 checklist.pdf
